# Supplementary material for: Triantennary GalNAc-Functionalized Multi-Responsive Mesoporous Silica Nanoparticles for Drug Delivery Targeted at Asialoglycoprotein Receptor
Source: Int J Mol Sci. 2022 Jun 2;23(11):6243. doi: 10.3390/ijms23116243 (PMC9181004; doi:10.3390/ijms23116243)
Supplement: Supplementary file 1 [file ijms-23-06243-s001.zip]

Archive with 1 entries (1 files):
- ijms-1582082-supplementary.pdf
